# Supplementary material for: The absence of protein Y4yS affects negatively the abundance of T3SS Mesorhizobium loti secretin, RhcC2, in bacterial membranes
Source: Front Plant Sci. 2015 Jan 30;6:12. doi: 10.3389/fpls.2015.00012 (PMC4311626; doi:10.3389/fpls.2015.00012)
Supplement: Supplementary file 4 [file DataSheet1.ZIP]

Archive with 4 entries (4 files):
- 104728_Lepek_Table_3.PDF
- 104728_Lepek_Table_4.PDF
- 104728_Lepek_Table_5.PDF
- 104728_Lepek_Table_6.PDF
